# Supplementary material for: Structural brain correlates of childhood trauma with replication across two large, independent community-based samples
Source: Eur Psychiatry. 2023 Jan 26;66(1):e19. doi: 10.1192/j.eurpsy.2022.2347 (PMC9970154; doi:10.1192/j.eurpsy.2022.2347)
Supplement: Supplementary file 1 [file epasup.zip]

Archive with 4 entries (4 files):
- S0924933822023471sup001.docx
- S0924933822023471sup002.docx
- S0924933822023471sup003.docx
- S0924933822023471sup004.docx
